# Supplementary material for: Bioactive Scaffold Fabricated by 3D Printing for Enhancing Osteoporotic Bone Regeneration
Source: Bioengineering (Basel). 2022 Oct 5;9(10):525. doi: 10.3390/bioengineering9100525 (PMC9598556; doi:10.3390/bioengineering9100525)
Supplement: Supplementary file 1 [file bioengineering-09-00525-s001.zip]

Archive with 1 entries (1 files):
- bioengineering-1916306-supplementary.pdf
